# Supplementary material for: A pillared-layered copper(i) halide-based metal–organic framework exhibiting dual emission, and piezochromic and thermochromic properties with a large temperature-dependent emission red-shift
Source: RSC Adv. 2018 Jan 8;8(4):1973–8. doi: 10.1039/c7ra11950j (PMC9077280; doi:10.1039/c7ra11950j)
Supplement: RA-008-C7RA11950J-s002 [file RA-008-C7RA11950J-s002.cif]

# Electronic Supplementary Material (ESI) for RSC Advances.
# This journal is © The Royal Society of Chemistry 2017

####################################################################### 
# 
# This file contains crystal structure data downloaded from the 
# Cambridge Structural Database (CSD) hosted by the Cambridge 
# Crystallographic Data Centre (CCDC).
# 
# Full information about CCDC data access policies and citation 
# guidelines are available at http://www.ccdc.cam.ac.uk/access/V1 
# 
# Audit and citation data items may have been added by the CCDC. 
# Please retain this information to preserve the provenance of 
# this file and to allow appropriate attribution of the data. 
# 
#######################################################################

data_compound-1
_database_code_depnum_ccdc_archive 'CCDC 967744'
_audit_update_record             
;
2013-10-22 deposited with the CCDC.
2017-12-29 downloaded from the CCDC.
;

_audit_creation_method           SHELXL-97
_chemical_name_systematic        
; 
 ? 
;
_chemical_name_common            ?
_chemical_melting_point          'not measured'
_chemical_formula_moiety         'C16 H32 Br2 Cu6 I6 N4'
_chemical_formula_sum            'C16 H32 Br2 Cu6 I6 N4'
_chemical_formula_weight         1582.92

loop_
_atom_type_symbol
_atom_type_description
_atom_type_scat_dispersion_real
_atom_type_scat_dispersion_imag
_atom_type_scat_source
C C 0.0033 0.0016 'International Tables Vol C Tables 4.2.6.8 and 6.1.1.4'
H H 0.0000 0.0000 'International Tables Vol C Tables 4.2.6.8 and 6.1.1.4'
N N 0.0061 0.0033 'International Tables Vol C Tables 4.2.6.8 and 6.1.1.4'
Cu Cu 0.3201 1.2651 'International Tables Vol C Tables 4.2.6.8 and 6.1.1.4'
Br Br -0.2901 2.4595 'International Tables Vol C Tables 4.2.6.8 and 6.1.1.4'
I I -0.4742 1.8119 'International Tables Vol C Tables 4.2.6.8 and 6.1.1.4'

_symmetry_cell_setting           Triclinic
_symmetry_space_group_name_H-M   P-1
_symmetry_space_group_name_Hall  -P1

loop_
_symmetry_equiv_pos_as_xyz
'x, y, z'
'-x, -y, -z'

_cell_length_a                   9.856(2)
_cell_length_b                   9.951(2)
_cell_length_c                   10.625(2)
_cell_angle_alpha                62.77(3)
_cell_angle_beta                 64.90(3)
_cell_angle_gamma                84.22(3)
_cell_volume                     833.4(3)
_cell_formula_units_Z            1
_cell_measurement_temperature    293(2)
_cell_measurement_reflns_used    3714
_cell_measurement_theta_min      3.94
_cell_measurement_theta_max      27.49

_exptl_crystal_description       block
_exptl_crystal_colour            colourless
_exptl_crystal_size_max          0.15
_exptl_crystal_size_mid          0.13
_exptl_crystal_size_min          0.11
_exptl_crystal_density_meas      none
_exptl_crystal_density_diffrn    3.154
_exptl_crystal_density_method    'not measured'
_exptl_crystal_F_000             718
_exptl_absorpt_coefficient_mu    11.728
_exptl_absorpt_correction_type   empirical
_exptl_absorpt_correction_T_min  0.1927
_exptl_absorpt_correction_T_max  0.2916
_exptl_absorpt_process_details   Process-auto

_exptl_special_details           
; 
 ? 
;

_diffrn_ambient_temperature      293(2)
_diffrn_radiation_wavelength     0.71073
_diffrn_radiation_type           MoK\a
_diffrn_radiation_source         'fine-focus sealed tube'
_diffrn_radiation_monochromator  graphite
_diffrn_measurement_device_type  'Rigaku RAXIS-RAPID'
_diffrn_measurement_method       omega-scan
_diffrn_detector_area_resol_mean 10.0
_diffrn_standards_number         0
_diffrn_standards_interval_count 0
_diffrn_standards_interval_time  0
_diffrn_standards_decay_%        0
_diffrn_reflns_number            8110
_diffrn_reflns_av_R_equivalents  0.0376
_diffrn_reflns_av_sigmaI/netI    0.0504
_diffrn_reflns_limit_h_min       -12
_diffrn_reflns_limit_h_max       12
_diffrn_reflns_limit_k_min       -12
_diffrn_reflns_limit_k_max       12
_diffrn_reflns_limit_l_min       -13
_diffrn_reflns_limit_l_max       13
_diffrn_reflns_theta_min         3.94
_diffrn_reflns_theta_max         27.49
_reflns_number_total             3714
_reflns_number_gt                2894
_reflns_threshold_expression     >2sigma(I)

_computing_data_collection       Process-auto
_computing_cell_refinement       Process-auto
_computing_data_reduction        Process-auto
_computing_structure_solution    'SHELXS-97 (Sheldrick, 1990)'
_computing_structure_refinement  'SHELXL-97 (Sheldrick, 1997)'
_computing_molecular_graphics    ?
_computing_publication_material  ?

_refine_special_details          
; 
 Refinement of F^2^ against ALL reflections.  The weighted R-factor wR and 
 goodness of fit S are based on F^2^, conventional R-factors R are based 
 on F, with F set to zero for negative F^2^. The threshold expression of 
 F^2^ > 2sigma(F^2^) is used only for calculating R-factors(gt) etc. and is 
 not relevant to the choice of reflections for refinement.  R-factors based 
 on F^2^ are statistically about twice as large as those based on F, and R- 
 factors based on ALL data will be even larger. 
;

_refine_ls_structure_factor_coef Fsqd
_refine_ls_matrix_type           full
_refine_ls_weighting_scheme      calc
_refine_ls_weighting_details     
'calc w=1/[\s^2^(Fo^2^)+(0.0751P)^2^+4.7119P] where P=(Fo^2^+2Fc^2^)/3'
_atom_sites_solution_primary     direct
_atom_sites_solution_secondary   difmap
_atom_sites_solution_hydrogens   geom
_refine_ls_hydrogen_treatment    constr
_refine_ls_extinction_method     none
_refine_ls_extinction_coef       ?
_refine_ls_number_reflns         3714
_refine_ls_number_parameters     154
_refine_ls_number_restraints     0
_refine_ls_R_factor_all          0.0696
_refine_ls_R_factor_gt           0.0545
_refine_ls_wR_factor_ref         0.1528
_refine_ls_wR_factor_gt          0.1433
_refine_ls_goodness_of_fit_ref   1.086
_refine_ls_restrained_S_all      1.086
_refine_ls_shift/su_max          0.001
_refine_ls_shift/su_mean         0.000

loop_
_atom_site_label
_atom_site_type_symbol
_atom_site_fract_x
_atom_site_fract_y
_atom_site_fract_z
_atom_site_U_iso_or_equiv
_atom_site_adp_type
_atom_site_occupancy
_atom_site_symmetry_multiplicity
_atom_site_calc_flag
_atom_site_refinement_flags
_atom_site_disorder_assembly
_atom_site_disorder_group
I1 I 1.17294(7) -0.17960(8) 1.00865(8) 0.0413(2) Uani 1 1 d . . .
I2 I 1.16479(8) -0.40969(9) 0.74522(8) 0.0487(2) Uani 1 1 d . . .
I3 I 1.57696(9) 0.15741(9) 0.74151(8) 0.0512(2) Uani 1 1 d . . .
Br1 Br 0.82926(11) -0.16679(11) 0.86727(13) 0.0399(3) Uani 1 1 d . . .
Cu1 Cu 0.9849(2) -0.3616(2) 0.9838(2) 0.0714(5) Uani 1 1 d . . .
Cu2 Cu 0.99737(17) -0.00407(17) 0.87903(15) 0.0519(4) Uani 1 1 d . . .
Cu3 Cu 1.3600(2) 0.0150(2) 1.0177(2) 0.0720(5) Uani 1 1 d . . .
N1 N 1.3293(8) 0.3381(9) 0.3710(8) 0.0314(16) Uani 1 1 d . . .
N2 N 1.1434(9) 0.1471(9) 0.6477(9) 0.0338(16) Uani 1 1 d . . .
C1 C 1.3617(12) 0.1817(12) 0.3980(13) 0.046(2) Uani 1 1 d . . .
H1A H 1.4660 0.1714 0.3813 0.080 Uiso 1 1 calc . . .
H1B H 1.3458 0.1597 0.3249 0.080 Uiso 1 1 calc . . .
C2 C 1.2574(19) 0.0704(13) 0.5654(14) 0.069(4) Uani 1 1 d . . .
H2A H 1.2060 -0.0066 0.5639 0.080 Uiso 1 1 calc . . .
H2B H 1.3174 0.0197 0.6230 0.080 Uiso 1 1 calc . . .
C3 C 1.1677(12) 0.3536(14) 0.3887(12) 0.051(3) Uani 1 1 d . . .
H3A H 1.1574 0.3428 0.3069 0.080 Uiso 1 1 calc . . .
H3B H 1.1414 0.4531 0.3800 0.080 Uiso 1 1 calc . . .
C4 C 1.0631(13) 0.2291(19) 0.5495(15) 0.069(4) Uani 1 1 d . . .
H4A H 0.9820 0.2747 0.6027 0.080 Uiso 1 1 calc . . .
H4B H 1.0184 0.1573 0.5357 0.080 Uiso 1 1 calc . . .
C5 C 1.3439(13) 0.3684(14) 0.4916(12) 0.048(3) Uani 1 1 d . . .
H5A H 1.3266 0.4724 0.4718 0.080 Uiso 1 1 calc . . .
H5B H 1.4446 0.3541 0.4862 0.080 Uiso 1 1 calc . . .
C6 C 1.2273(13) 0.2578(14) 0.6532(11) 0.051(3) Uani 1 1 d . . .
H6A H 1.2780 0.2031 0.7199 0.080 Uiso 1 1 calc . . .
H6B H 1.1564 0.3152 0.6995 0.080 Uiso 1 1 calc . . .
C7 C 1.4388(12) 0.4541(12) 0.2113(11) 0.043(2) Uani 1 1 d . . .
H7A H 1.5393 0.4466 0.2070 0.080 Uiso 1 1 calc . . .
H7B H 1.4134 0.5550 0.1984 0.080 Uiso 1 1 calc . . .
C8 C 1.4414(11) 0.4373(12) 0.0740(11) 0.042(2) Uani 1 1 d . . .
H8A H 1.4688 0.3381 0.0825 0.080 Uiso 1 1 calc . . .
H8B H 1.3430 0.4484 0.0727 0.080 Uiso 1 1 calc . . .

loop_
_atom_site_aniso_label
_atom_site_aniso_U_11
_atom_site_aniso_U_22
_atom_site_aniso_U_33
_atom_site_aniso_U_23
_atom_site_aniso_U_13
_atom_site_aniso_U_12
I1 0.0425(4) 0.0421(4) 0.0375(3) -0.0170(3) -0.0150(3) -0.0046(3)
I2 0.0480(4) 0.0509(4) 0.0359(4) -0.0213(3) -0.0047(3) -0.0037(3)
I3 0.0541(4) 0.0500(4) 0.0348(4) -0.0058(3) -0.0193(3) -0.0040(3)
Br1 0.0397(5) 0.0367(5) 0.0594(6) -0.0287(5) -0.0276(4) 0.0047(4)
Cu1 0.0798(11) 0.0649(10) 0.0441(8) -0.0209(8) -0.0104(8) 0.0137(9)
Cu2 0.0616(8) 0.0552(8) 0.0274(6) -0.0115(6) -0.0118(6) -0.0186(7)
Cu3 0.0655(10) 0.0802(12) 0.0449(9) -0.0136(8) -0.0194(8) 0.0132(9)
N1 0.035(4) 0.034(4) 0.021(3) -0.007(3) -0.013(3) 0.000(3)
N2 0.038(4) 0.031(4) 0.024(4) -0.006(3) -0.011(3) -0.008(3)
C1 0.046(5) 0.036(5) 0.036(5) -0.014(4) -0.003(4) 0.000(4)
C2 0.108(11) 0.031(5) 0.032(6) -0.007(5) -0.005(6) -0.004(6)
C3 0.038(5) 0.059(7) 0.024(5) 0.003(4) -0.010(4) -0.003(5)
C4 0.038(6) 0.098(11) 0.036(6) -0.004(6) -0.011(5) -0.017(6)
C5 0.059(6) 0.055(6) 0.028(5) -0.017(5) -0.014(4) -0.018(5)
C6 0.063(7) 0.059(7) 0.026(5) -0.016(5) -0.009(4) -0.037(5)
C7 0.046(5) 0.044(5) 0.019(4) -0.006(4) -0.003(4) -0.009(4)
C8 0.044(5) 0.049(6) 0.023(4) -0.012(4) -0.007(4) -0.014(4)

_geom_special_details            
; 
 All esds (except the esd in the dihedral angle between two l.s. planes) 
 are estimated using the full covariance matrix.  The cell esds are taken 
 into account individually in the estimation of esds in distances, angles 
 and torsion angles; correlations between esds in cell parameters are only 
 used when they are defined by crystal symmetry.  An approximate (isotropic) 
 treatment of cell esds is used for estimating esds involving l.s. planes. 
;

loop_
_geom_bond_atom_site_label_1
_geom_bond_atom_site_label_2
_geom_bond_distance
_geom_bond_site_symmetry_2
_geom_bond_publ_flag
I1 Cu2 2.675(2) . ?
I1 Cu2 2.694(2) 2_757 ?
I1 Cu3 2.864(2) . ?
I1 Cu1 2.883(2) . ?
I2 Cu1 2.593(2) 2_747 ?
I2 Cu1 2.631(2) . ?
I3 Cu3 2.583(2) . ?
I3 Cu3 2.644(2) 2_857 ?
Br1 Cu2 2.5068(17) . ?
Br1 Cu3 2.538(2) 2_757 ?
Br1 Cu1 2.542(2) . ?
Cu1 I2 2.593(2) 2_747 ?
Cu1 Cu1 2.617(4) 2_747 ?
Cu2 N2 2.104(7) . ?
Cu2 Cu2 2.631(3) 2_757 ?
Cu2 I1 2.694(2) 2_757 ?
Cu3 Br1 2.538(2) 2_757 ?
Cu3 Cu3 2.626(4) 2_857 ?
Cu3 I3 2.644(2) 2_857 ?
N1 C1 1.475(13) . ?
N1 C5 1.507(12) . ?
N1 C7 1.511(11) . ?
N1 C3 1.523(13) . ?
N2 C4 1.473(15) . ?
N2 C6 1.479(12) . ?
N2 C2 1.488(15) . ?
C1 C2 1.524(15) . ?
C1 H1A 0.9700 . ?
C1 H1B 0.9700 . ?
C2 H2A 0.9700 . ?
C2 H2B 0.9700 . ?
C3 C4 1.531(15) . ?
C3 H3A 0.9700 . ?
C3 H3B 0.9700 . ?
C4 H4A 0.9700 . ?
C4 H4B 0.9700 . ?
C5 C6 1.527(14) . ?
C5 H5A 0.9700 . ?
C5 H5B 0.9700 . ?
C6 H6A 0.9700 . ?
C6 H6B 0.9700 . ?
C7 C8 1.532(14) . ?
C7 H7A 0.9700 . ?
C7 H7B 0.9700 . ?
C8 C8 1.523(18) 2_865 ?
C8 H8A 0.9700 . ?
C8 H8B 0.9700 . ?

loop_
_geom_angle_atom_site_label_1
_geom_angle_atom_site_label_2
_geom_angle_atom_site_label_3
_geom_angle
_geom_angle_site_symmetry_1
_geom_angle_site_symmetry_3
_geom_angle_publ_flag
Cu2 I1 Cu2 58.68(5) . 2_757 ?
Cu2 I1 Cu3 107.05(6) . . ?
Cu2 I1 Cu3 70.51(5) 2_757 . ?
Cu2 I1 Cu1 70.27(5) . . ?
Cu2 I1 Cu1 108.84(5) 2_757 . ?
Cu3 I1 Cu1 176.83(6) . . ?
Cu1 I2 Cu1 60.11(8) 2_747 . ?
Cu3 I3 Cu3 60.31(8) . 2_857 ?
Cu2 Br1 Cu3 79.08(7) . 2_757 ?
Cu2 Br1 Cu1 78.75(7) . . ?
Cu3 Br1 Cu1 129.38(7) 2_757 . ?
Br1 Cu1 I2 116.14(8) . 2_747 ?
Br1 Cu1 Cu1 129.73(14) . 2_747 ?
I2 Cu1 Cu1 60.67(7) 2_747 2_747 ?
Br1 Cu1 I2 101.62(8) . . ?
I2 Cu1 I2 119.89(8) 2_747 . ?
Cu1 Cu1 I2 59.21(7) 2_747 . ?
Br1 Cu1 I1 101.92(7) . . ?
I2 Cu1 I1 110.20(8) 2_747 . ?
Cu1 Cu1 I1 127.11(13) 2_747 . ?
I2 Cu1 I1 105.05(7) . . ?
N2 Cu2 Br1 107.8(2) . . ?
N2 Cu2 Cu2 121.7(2) . 2_757 ?
Br1 Cu2 Cu2 130.45(9) . 2_757 ?
N2 Cu2 I1 106.1(2) . . ?
Br1 Cu2 I1 108.99(6) . . ?
Cu2 Cu2 I1 61.04(7) 2_757 . ?
N2 Cu2 I1 103.7(2) . 2_757 ?
Br1 Cu2 I1 108.08(6) . 2_757 ?
Cu2 Cu2 I1 60.28(7) 2_757 2_757 ?
I1 Cu2 I1 121.32(5) . 2_757 ?
Br1 Cu3 I3 119.03(9) 2_757 . ?
Br1 Cu3 Cu3 130.00(14) 2_757 2_857 ?
I3 Cu3 Cu3 60.98(7) . 2_857 ?
Br1 Cu3 I3 99.46(7) 2_757 2_857 ?
I3 Cu3 I3 119.69(8) . 2_857 ?
Cu3 Cu3 I3 58.71(8) 2_857 2_857 ?
Br1 Cu3 I1 102.29(7) 2_757 . ?
I3 Cu3 I1 108.41(8) . . ?
Cu3 Cu3 I1 126.03(12) 2_857 . ?
I3 Cu3 I1 106.01(8) 2_857 . ?
C1 N1 C5 109.7(8) . . ?
C1 N1 C7 111.3(7) . . ?
C5 N1 C7 107.8(7) . . ?
C1 N1 C3 108.8(8) . . ?
C5 N1 C3 108.4(8) . . ?
C7 N1 C3 110.8(7) . . ?
C4 N2 C6 109.5(10) . . ?
C4 N2 C2 106.3(10) . . ?
C6 N2 C2 106.9(10) . . ?
C4 N2 Cu2 112.8(6) . . ?
C6 N2 Cu2 108.0(6) . . ?
C2 N2 Cu2 113.1(6) . . ?
N1 C1 C2 109.1(8) . . ?
N1 C1 H1A 109.9 . . ?
C2 C1 H1A 109.9 . . ?
N1 C1 H1B 109.9 . . ?
C2 C1 H1B 109.9 . . ?
H1A C1 H1B 108.3 . . ?
N2 C2 C1 112.3(9) . . ?
N2 C2 H2A 109.2 . . ?
C1 C2 H2A 109.2 . . ?
N2 C2 H2B 109.2 . . ?
C1 C2 H2B 109.2 . . ?
H2A C2 H2B 107.9 . . ?
N1 C3 C4 108.3(9) . . ?
N1 C3 H3A 110.0 . . ?
C4 C3 H3A 110.0 . . ?
N1 C3 H3B 110.0 . . ?
C4 C3 H3B 110.0 . . ?
H3A C3 H3B 108.4 . . ?
N2 C4 C3 112.2(9) . . ?
N2 C4 H4A 109.2 . . ?
C3 C4 H4A 109.2 . . ?
N2 C4 H4B 109.2 . . ?
C3 C4 H4B 109.2 . . ?
H4A C4 H4B 107.9 . . ?
N1 C5 C6 108.4(8) . . ?
N1 C5 H5A 110.0 . . ?
C6 C5 H5A 110.0 . . ?
N1 C5 H5B 110.0 . . ?
C6 C5 H5B 110.0 . . ?
H5A C5 H5B 108.4 . . ?
N2 C6 C5 112.7(8) . . ?
N2 C6 H6A 109.1 . . ?
C5 C6 H6A 109.1 . . ?
N2 C6 H6B 109.1 . . ?
C5 C6 H6B 109.1 . . ?
H6A C6 H6B 107.8 . . ?
N1 C7 C8 114.7(8) . . ?
N1 C7 H7A 108.6 . . ?
C8 C7 H7A 108.6 . . ?
N1 C7 H7B 108.6 . . ?
C8 C7 H7B 108.6 . . ?
H7A C7 H7B 107.6 . . ?
C8 C8 C7 106.3(10) 2_865 . ?
C8 C8 H8A 110.5 2_865 . ?
C7 C8 H8A 110.5 . . ?
C8 C8 H8B 110.5 2_865 . ?
C7 C8 H8B 110.5 . . ?
H8A C8 H8B 108.7 . . ?

_diffrn_measured_fraction_theta_max 0.972
_diffrn_reflns_theta_full        27.49
_diffrn_measured_fraction_theta_full 0.972
_refine_diff_density_max         2.788
_refine_diff_density_min         -1.977
_refine_diff_density_rms         0.241
####################################################################### 
# 
# This file contains crystal structure data downloaded from the 
# Cambridge Structural Database (CSD) hosted by the Cambridge 
# Crystallographic Data Centre (CCDC).
# 
# Full information about CCDC data access policies and citation 
# guidelines are available at http://www.ccdc.cam.ac.uk/access/V1 
# 
# Audit and citation data items may have been added by the CCDC. 
# Please retain this information to preserve the provenance of 
# this file and to allow appropriate attribution of the data. 
# 
#######################################################################

data_compound-2
_database_code_depnum_ccdc_archive 'CCDC 967745'
_audit_update_record             
;
2013-10-22 deposited with the CCDC.
2017-12-29 downloaded from the CCDC.
;


_audit_creation_method           SHELXL-97
_chemical_name_systematic        
; 
 ? 
;
_chemical_name_common            ?
_chemical_melting_point          'not measured'
_chemical_formula_moiety         'C16 H32 Br2 Cu6 I6 N4'
_chemical_formula_sum            'C16 H32 Br2 Cu6 I6 N4'
_chemical_formula_weight         1582.92

loop_
_atom_type_symbol
_atom_type_description
_atom_type_scat_dispersion_real
_atom_type_scat_dispersion_imag
_atom_type_scat_source
C C 0.0033 0.0016 'International Tables Vol C Tables 4.2.6.8 and 6.1.1.4'
H H 0.0000 0.0000 'International Tables Vol C Tables 4.2.6.8 and 6.1.1.4'
N N 0.0061 0.0033 'International Tables Vol C Tables 4.2.6.8 and 6.1.1.4'
Cu Cu 0.3201 1.2651 'International Tables Vol C Tables 4.2.6.8 and 6.1.1.4'
Br Br -0.2901 2.4595 'International Tables Vol C Tables 4.2.6.8 and 6.1.1.4'
I I -0.4742 1.8119 'International Tables Vol C Tables 4.2.6.8 and 6.1.1.4'

_symmetry_cell_setting           Triclinic
_symmetry_space_group_name_H-M   P-1
_symmetry_space_group_name_Hall  -P1

loop_
_symmetry_equiv_pos_as_xyz
'x, y, z'
'-x, -y, -z'

_cell_length_a                   9.7150(19)
_cell_length_b                   9.887(2)
_cell_length_c                   10.541(2)
_cell_angle_alpha                62.33(3)
_cell_angle_beta                 66.13(3)
_cell_angle_gamma                84.03(3)
_cell_volume                     815.6(3)
_cell_formula_units_Z            1
_cell_measurement_temperature    113(2)
_cell_measurement_reflns_used    3660
_cell_measurement_theta_min      3.45
_cell_measurement_theta_max      27.48

_exptl_crystal_description       block
_exptl_crystal_colour            colourless
_exptl_crystal_size_max          0.15
_exptl_crystal_size_mid          0.13
_exptl_crystal_size_min          0.11
_exptl_crystal_density_meas      none
_exptl_crystal_density_diffrn    3.223
_exptl_crystal_density_method    'not measured'
_exptl_crystal_F_000             718
_exptl_absorpt_coefficient_mu    11.983
_exptl_absorpt_correction_type   empirical
_exptl_absorpt_correction_T_min  0.1803
_exptl_absorpt_correction_T_max  0.2576
_exptl_absorpt_process_details   Process-auto

_exptl_special_details           
; 
 ? 
;

_diffrn_ambient_temperature      113(2)
_diffrn_radiation_wavelength     0.71073
_diffrn_radiation_type           MoK\a
_diffrn_radiation_source         'fine-focus sealed tube'
_diffrn_radiation_monochromator  graphite
_diffrn_measurement_device_type  'Rigaku RAXIS-RAPID'
_diffrn_measurement_method       omega-scan
_diffrn_detector_area_resol_mean 10.0
_diffrn_standards_number         0
_diffrn_standards_interval_count 0
_diffrn_standards_interval_time  0
_diffrn_standards_decay_%        0
_diffrn_reflns_number            7986
_diffrn_reflns_av_R_equivalents  0.0303
_diffrn_reflns_av_sigmaI/netI    0.0388
_diffrn_reflns_limit_h_min       -11
_diffrn_reflns_limit_h_max       12
_diffrn_reflns_limit_k_min       -12
_diffrn_reflns_limit_k_max       12
_diffrn_reflns_limit_l_min       -13
_diffrn_reflns_limit_l_max       13
_diffrn_reflns_theta_min         3.45
_diffrn_reflns_theta_max         27.48
_reflns_number_total             3660
_reflns_number_gt                3196
_reflns_threshold_expression     >2sigma(I)

_computing_data_collection       Process-auto
_computing_cell_refinement       Process-auto
_computing_data_reduction        Process-auto
_computing_structure_solution    'SHELXS-97 (Sheldrick, 1990)'
_computing_structure_refinement  'SHELXL-97 (Sheldrick, 1997)'
_computing_molecular_graphics    ?
_computing_publication_material  ?

_refine_special_details          
; 
 Refinement of F^2^ against ALL reflections.  The weighted R-factor wR and 
 goodness of fit S are based on F^2^, conventional R-factors R are based 
 on F, with F set to zero for negative F^2^. The threshold expression of 
 F^2^ > 2sigma(F^2^) is used only for calculating R-factors(gt) etc. and is 
 not relevant to the choice of reflections for refinement.  R-factors based 
 on F^2^ are statistically about twice as large as those based on F, and R- 
 factors based on ALL data will be even larger. 
;

_refine_ls_structure_factor_coef Fsqd
_refine_ls_matrix_type           full
_refine_ls_weighting_scheme      calc
_refine_ls_weighting_details     
'calc w=1/[\s^2^(Fo^2^)+(0.0315P)^2^+25.2839P] where P=(Fo^2^+2Fc^2^)/3'
_atom_sites_solution_primary     direct
_atom_sites_solution_secondary   difmap
_atom_sites_solution_hydrogens   geom
_refine_ls_hydrogen_treatment    constr
_refine_ls_extinction_method     none
_refine_ls_extinction_coef       ?
_refine_ls_number_reflns         3660
_refine_ls_number_parameters     154
_refine_ls_number_restraints     0
_refine_ls_R_factor_all          0.0529
_refine_ls_R_factor_gt           0.0463
_refine_ls_wR_factor_ref         0.1206
_refine_ls_wR_factor_gt          0.1175
_refine_ls_goodness_of_fit_ref   1.102
_refine_ls_restrained_S_all      1.102
_refine_ls_shift/su_max          0.000
_refine_ls_shift/su_mean         0.000

loop_
_atom_site_label
_atom_site_type_symbol
_atom_site_fract_x
_atom_site_fract_y
_atom_site_fract_z
_atom_site_U_iso_or_equiv
_atom_site_adp_type
_atom_site_occupancy
_atom_site_symmetry_multiplicity
_atom_site_calc_flag
_atom_site_refinement_flags
_atom_site_disorder_assembly
_atom_site_disorder_group
I1 I 0.32845(7) 0.68396(7) 0.48337(7) 0.01827(16) Uani 1 1 d . . .
I2 I 0.06667(8) 0.65535(8) 0.24068(8) 0.02495(18) Uani 1 1 d . . .
I3 I 0.67171(8) 1.09289(8) 0.24828(8) 0.02305(17) Uani 1 1 d . . .
Br1 Br 0.32956(10) 0.33632(10) 0.36212(11) 0.01491(19) Uani 1 1 d . . .
Cu1 Cu 0.14112(18) 0.48682(19) 0.47955(17) 0.0356(4) Uani 1 1 d . . .
Cu2 Cu 0.49997(15) 0.49617(15) 0.37834(14) 0.0220(3) Uani 1 1 d . . .
Cu3 Cu 0.51409(18) 0.86173(19) 0.51540(17) 0.0358(4) Uani 1 1 d . . .
N1 N 0.8235(9) 0.8460(9) -0.1307(9) 0.0169(16) Uani 1 1 d . . .
N2 N 0.6440(9) 0.6488(9) 0.1475(9) 0.0169(16) Uani 1 1 d . . .
C1 C 0.8626(11) 0.6846(11) -0.0991(11) 0.0182(19) Uani 1 1 d . . .
H1A H 0.9703 0.6799 -0.1250 0.080 Uiso 1 1 calc . . .
H1B H 0.8374 0.6547 -0.1632 0.080 Uiso 1 1 calc . . .
C2 C 0.7717(13) 0.5746(11) 0.0766(12) 0.023(2) Uani 1 1 d . . .
H2A H 0.7327 0.4816 0.0875 0.080 Uiso 1 1 calc . . .
H2B H 0.8380 0.5464 0.1314 0.080 Uiso 1 1 calc . . .
C3 C 0.8343(12) 0.8772(12) -0.0074(11) 0.022(2) Uani 1 1 d . . .
H3A H 0.8248 0.9847 -0.0341 0.080 Uiso 1 1 calc . . .
H3B H 0.9317 0.8534 -0.0016 0.080 Uiso 1 1 calc . . .
C4 C 0.7072(12) 0.7770(12) 0.1500(12) 0.021(2) Uani 1 1 d . . .
H4A H 0.7459 0.7358 0.2310 0.080 Uiso 1 1 calc . . .
H4B H 0.6274 0.8395 0.1755 0.080 Uiso 1 1 calc . . .
C5 C 0.6588(11) 0.8529(12) -0.1119(11) 0.0191(19) Uani 1 1 d . . .
H5A H 0.6240 0.9484 -0.1118 0.080 Uiso 1 1 calc . . .
H5B H 0.6505 0.8487 -0.1987 0.080 Uiso 1 1 calc . . .
C6 C 0.5622(11) 0.7178(12) 0.0414(12) 0.021(2) Uani 1 1 d . . .
H6A H 0.4688 0.7519 0.0931 0.080 Uiso 1 1 calc . . .
H6B H 0.5366 0.6404 0.0202 0.080 Uiso 1 1 calc . . .
C7 C 0.9290(12) 0.9638(11) -0.2889(11) 0.020(2) Uani 1 1 d . . .
H7A H 1.0286 0.9656 -0.2887 0.080 Uiso 1 1 calc . . .
H7B H 0.8942 1.0639 -0.3064 0.080 Uiso 1 1 calc . . .
C8 C 0.9433(11) 0.9372(12) -0.4238(11) 0.021(2) Uani 1 1 d . . .
H8A H 0.8456 0.9397 -0.4290 0.080 Uiso 1 1 calc . . .
H8B H 0.9778 0.8373 -0.4083 0.080 Uiso 1 1 calc . . .

loop_
_atom_site_aniso_label
_atom_site_aniso_U_11
_atom_site_aniso_U_22
_atom_site_aniso_U_33
_atom_site_aniso_U_23
_atom_site_aniso_U_13
_atom_site_aniso_U_12
I1 0.0199(3) 0.0183(3) 0.0169(3) -0.0077(2) -0.0073(2) -0.0022(2)
I2 0.0297(4) 0.0230(3) 0.0185(3) -0.0028(3) -0.0128(3) -0.0049(3)
I3 0.0218(3) 0.0272(3) 0.0199(3) -0.0137(3) -0.0037(3) -0.0024(3)
Br1 0.0165(4) 0.0129(4) 0.0218(5) -0.0103(4) -0.0106(4) -0.0003(3)
Cu1 0.0361(8) 0.0389(8) 0.0214(7) -0.0054(6) -0.0121(6) 0.0039(7)
Cu2 0.0273(7) 0.0231(6) 0.0133(5) -0.0056(5) -0.0073(5) -0.0070(5)
Cu3 0.0382(8) 0.0375(8) 0.0218(7) -0.0131(6) -0.0050(6) 0.0094(7)
N1 0.018(4) 0.013(4) 0.015(4) -0.004(3) -0.005(3) 0.002(3)
N2 0.018(4) 0.021(4) 0.011(4) -0.007(3) -0.005(3) -0.001(3)
C1 0.020(5) 0.015(4) 0.016(4) -0.006(4) -0.005(4) -0.002(4)
C2 0.033(6) 0.013(4) 0.016(5) -0.001(4) -0.010(4) 0.002(4)
C3 0.022(5) 0.026(5) 0.014(4) -0.007(4) -0.005(4) -0.004(4)
C4 0.024(5) 0.024(5) 0.020(5) -0.012(4) -0.008(4) -0.005(4)
C5 0.017(5) 0.021(5) 0.015(4) -0.005(4) -0.007(4) 0.001(4)
C6 0.016(5) 0.026(5) 0.015(4) -0.005(4) -0.005(4) -0.005(4)
C7 0.027(5) 0.016(5) 0.013(4) -0.005(4) -0.006(4) -0.001(4)
C8 0.020(5) 0.022(5) 0.013(5) -0.005(4) -0.004(4) -0.003(4)

_geom_special_details            
; 
 All esds (except the esd in the dihedral angle between two l.s. planes) 
 are estimated using the full covariance matrix.  The cell esds are taken 
 into account individually in the estimation of esds in distances, angles 
 and torsion angles; correlations between esds in cell parameters are only 
 used when they are defined by crystal symmetry.  An approximate (isotropic) 
 treatment of cell esds is used for estimating esds involving l.s. planes. 
;

loop_
_geom_bond_atom_site_label_1
_geom_bond_atom_site_label_2
_geom_bond_distance
_geom_bond_site_symmetry_2
_geom_bond_publ_flag
I1 Cu2 2.6483(17) 2_666 ?
I1 Cu2 2.6875(17) . ?
I1 Cu1 2.825(2) . ?
I1 Cu3 2.857(2) . ?
I2 Cu1 2.583(2) 2_566 ?
I2 Cu1 2.6395(19) . ?
I3 Cu3 2.600(2) . ?
I3 Cu3 2.6260(18) 2_676 ?
Br1 Cu2 2.5086(16) . ?
Br1 Cu1 2.531(2) . ?
Br1 Cu3 2.535(2) 2_666 ?
Cu1 I2 2.583(2) 2_566 ?
Cu1 Cu1 2.602(3) 2_566 ?
Cu2 N2 2.105(8) . ?
Cu2 Cu2 2.601(2) 2_666 ?
Cu2 I1 2.6483(17) 2_666 ?
Cu3 Br1 2.535(2) 2_666 ?
Cu3 Cu3 2.598(3) 2_676 ?
Cu3 I3 2.6260(18) 2_676 ?
N1 C7 1.500(12) . ?
N1 C1 1.511(12) . ?
N1 C3 1.512(13) . ?
N1 C5 1.528(12) . ?
N2 C4 1.480(12) . ?
N2 C2 1.485(13) . ?
N2 C6 1.498(12) . ?
C1 C2 1.549(13) . ?
C1 H1A 0.9700 . ?
C1 H1B 0.9700 . ?
C2 H2A 0.9700 . ?
C2 H2B 0.9700 . ?
C3 C4 1.526(14) . ?
C3 H3A 0.9700 . ?
C3 H3B 0.9700 . ?
C4 H4A 0.9700 . ?
C4 H4B 0.9700 . ?
C5 C6 1.518(13) . ?
C5 H5A 0.9700 . ?
C5 H5B 0.9700 . ?
C6 H6A 0.9700 . ?
C6 H6B 0.9700 . ?
C7 C8 1.513(14) . ?
C7 H7A 0.9700 . ?
C7 H7B 0.9700 . ?
C8 C8 1.528(19) 2_774 ?
C8 H8A 0.9700 . ?
C8 H8B 0.9700 . ?

loop_
_geom_angle_atom_site_label_1
_geom_angle_atom_site_label_2
_geom_angle_atom_site_label_3
_geom_angle
_geom_angle_site_symmetry_1
_geom_angle_site_symmetry_3
_geom_angle_publ_flag
Cu2 I1 Cu2 58.35(5) 2_666 . ?
Cu2 I1 Cu1 105.57(5) 2_666 . ?
Cu2 I1 Cu1 71.02(5) . . ?
Cu2 I1 Cu3 70.37(5) 2_666 . ?
Cu2 I1 Cu3 108.62(5) . . ?
Cu1 I1 Cu3 174.73(5) . . ?
Cu1 I2 Cu1 59.76(7) 2_566 . ?
Cu3 I3 Cu3 59.62(7) . 2_676 ?
Cu2 Br1 Cu1 78.95(6) . . ?
Cu2 Br1 Cu3 78.07(6) . 2_666 ?
Cu1 Br1 Cu3 127.61(6) . 2_666 ?
Br1 Cu1 I2 119.74(7) . 2_566 ?
Br1 Cu1 Cu1 129.86(11) . 2_566 ?
I2 Cu1 Cu1 61.20(7) 2_566 2_566 ?
Br1 Cu1 I2 98.42(6) . . ?
I2 Cu1 I2 120.24(7) 2_566 . ?
Cu1 Cu1 I2 59.04(7) 2_566 . ?
Br1 Cu1 I1 102.59(6) . . ?
I2 Cu1 I1 107.45(7) 2_566 . ?
Cu1 Cu1 I1 125.83(10) 2_566 . ?
I2 Cu1 I1 106.47(7) . . ?
N2 Cu2 Br1 107.4(2) . . ?
N2 Cu2 Cu2 122.6(2) . 2_666 ?
Br1 Cu2 Cu2 129.82(8) . 2_666 ?
N2 Cu2 I1 107.6(2) . 2_666 ?
Br1 Cu2 I1 109.17(6) . 2_666 ?
Cu2 Cu2 I1 61.58(6) 2_666 2_666 ?
N2 Cu2 I1 103.0(2) . . ?
Br1 Cu2 I1 107.23(6) . . ?
Cu2 Cu2 I1 60.07(6) 2_666 . ?
I1 Cu2 I1 121.65(5) 2_666 . ?
Br1 Cu3 Cu3 128.60(11) 2_666 2_676 ?
Br1 Cu3 I3 114.52(7) 2_666 . ?
Cu3 Cu3 I3 60.69(7) 2_676 . ?
Br1 Cu3 I3 101.90(6) 2_666 2_676 ?
Cu3 Cu3 I3 59.69(7) 2_676 2_676 ?
I3 Cu3 I3 120.38(7) . 2_676 ?
Br1 Cu3 I1 102.28(6) 2_666 . ?
Cu3 Cu3 I1 127.86(10) 2_676 . ?
I3 Cu3 I1 111.75(6) . . ?
I3 Cu3 I1 103.91(6) 2_676 . ?
C7 N1 C1 112.0(7) . . ?
C7 N1 C3 108.6(7) . . ?
C1 N1 C3 108.5(7) . . ?
C7 N1 C5 112.1(7) . . ?
C1 N1 C5 107.8(7) . . ?
C3 N1 C5 107.8(7) . . ?
C4 N2 C2 108.4(8) . . ?
C4 N2 C6 107.1(8) . . ?
C2 N2 C6 107.8(7) . . ?
C4 N2 Cu2 108.4(6) . . ?
C2 N2 Cu2 112.5(6) . . ?
C6 N2 Cu2 112.5(6) . . ?
N1 C1 C2 108.6(8) . . ?
N1 C1 H1A 110.0 . . ?
C2 C1 H1A 110.0 . . ?
N1 C1 H1B 110.0 . . ?
C2 C1 H1B 110.0 . . ?
H1A C1 H1B 108.4 . . ?
N2 C2 C1 110.6(8) . . ?
N2 C2 H2A 109.5 . . ?
C1 C2 H2A 109.5 . . ?
N2 C2 H2B 109.5 . . ?
C1 C2 H2B 109.5 . . ?
H2A C2 H2B 108.1 . . ?
N1 C3 C4 108.5(8) . . ?
N1 C3 H3A 110.0 . . ?
C4 C3 H3A 110.0 . . ?
N1 C3 H3B 110.0 . . ?
C4 C3 H3B 110.0 . . ?
H3A C3 H3B 108.4 . . ?
N2 C4 C3 111.6(8) . . ?
N2 C4 H4A 109.3 . . ?
C3 C4 H4A 109.3 . . ?
N2 C4 H4B 109.3 . . ?
C3 C4 H4B 109.3 . . ?
H4A C4 H4B 108.0 . . ?
C6 C5 N1 108.9(8) . . ?
C6 C5 H5A 109.9 . . ?
N1 C5 H5A 109.9 . . ?
C6 C5 H5B 109.9 . . ?
N1 C5 H5B 109.9 . . ?
H5A C5 H5B 108.3 . . ?
N2 C6 C5 111.1(8) . . ?
N2 C6 H6A 109.4 . . ?
C5 C6 H6A 109.4 . . ?
N2 C6 H6B 109.4 . . ?
C5 C6 H6B 109.4 . . ?
H6A C6 H6B 108.0 . . ?
N1 C7 C8 114.7(8) . . ?
N1 C7 H7A 108.6 . . ?
C8 C7 H7A 108.6 . . ?
N1 C7 H7B 108.6 . . ?
C8 C7 H7B 108.6 . . ?
H7A C7 H7B 107.6 . . ?
C7 C8 C8 108.9(10) . 2_774 ?
C7 C8 H8A 109.9 . . ?
C8 C8 H8A 109.9 2_774 . ?
C7 C8 H8B 109.9 . . ?
C8 C8 H8B 109.9 2_774 . ?
H8A C8 H8B 108.3 . . ?

_diffrn_measured_fraction_theta_max 0.976
_diffrn_reflns_theta_full        27.48
_diffrn_measured_fraction_theta_full 0.976
_refine_diff_density_max         3.124
_refine_diff_density_min         -2.085
_refine_diff_density_rms         0.299

#=========================END
